# Supplementary material for: ﻿Two new species of Diaporthe (Diaporthaceae, Diaporthales) in China
Source: MycoKeys. 2023 Mar 1;95:209–28. doi: 10.3897/mycokeys.95.98969 (PMC10210287; doi:10.3897/mycokeys.95.98969)
Supplement: XML Treatment for Diaporthe rizhaoensis [file mycokeys.95.98969-treatment1.xml]

<!DOCTYPE tp:taxon-treatment
  PUBLIC "-//TaxonX//DTD Taxonomic Treatment Publishing DTD v0 20100105//EN" "tax-treatment-NSO.dtd">
<tp:taxon-treatment xmlns:tp="http://www.plazi.org/taxpub"><tp:treatment-meta><kwd-group><label>Taxon classification</label><kwd>
                <named-content content-type="kingdom">Fungi</named-content>
              </kwd><kwd>
                <named-content content-type="order">Diaporthales</named-content>
              </kwd><kwd>
                <named-content content-type="family">Diaporthaceae</named-content>
              </kwd></kwd-group><mixed-citation publication-type="journal"><person-group><name><surname>Zhu</surname><given-names>Ya-Quan</given-names></name><name><surname>Ma</surname><given-names>Chun-Yan</given-names></name><name><surname>Xue</surname><given-names>Han</given-names></name><name><surname>Piao</surname><given-names>Chun-Gen</given-names></name><name><surname>Li</surname><given-names>Yong</given-names></name><name><surname>Jiang</surname><given-names>Ning</given-names></name></person-group><article-title>﻿Two new species of <italic><tp:taxon-name><tp:taxon-name-part taxon-name-part-type="genus" reg="Diaporthe">Diaporthe</tp:taxon-name-part></tp:taxon-name></italic> (<tp:taxon-name><tp:taxon-name-part taxon-name-part-type="family">Diaporthaceae</tp:taxon-name-part></tp:taxon-name>, <tp:taxon-name><tp:taxon-name-part taxon-name-part-type="order">Diaporthales</tp:taxon-name-part></tp:taxon-name>) in China</article-title><source>MycoKeys</source><day>01</day><month>03</month><year>2023</year><volume>95</volume><fpage>209</fpage><lpage>228</lpage><pub-id pub-id-type="doi">10.3897/mycokeys.95.98969</pub-id></mixed-citation></tp:treatment-meta><tp:nomenclature><label>﻿</label><tp:taxon-name>
              <object-id xmlns:xlink="http://www.w3.org/1999/xlink" content-type="arpha" xlink:type="simple">B0CFC039-E2A1-5035-8608-3273A2023E46</object-id>
              <tp:taxon-name-part taxon-name-part-type="genus" reg="Diaporthe">Diaporthe</tp:taxon-name-part>
              <tp:taxon-name-part taxon-name-part-type="species" reg="rizhaoensis">rizhaoensis</tp:taxon-name-part>
              <object-id xmlns:xlink="http://www.w3.org/1999/xlink" content-type="mycobank" xlink:type="simple"> 846816</object-id>
            </tp:taxon-name><tp:taxon-authority>Y.Q. Zhu &amp; Ning Jiang</tp:taxon-authority><tp:taxon-status xmlns:xlink="http://www.w3.org/1999/xlink" xlink:type="simple">sp. nov.</tp:taxon-status><xref ref-type="fig" rid="F3">Fig. 3</xref></tp:nomenclature><tp:treatment-sec sec-type="etymology" id="SECID0EKXDK"><title>Etymology.</title><p>Named after the collection site of the type specimen, Rizhao City.</p></tp:treatment-sec><tp:treatment-sec sec-type="description" id="SECID0EPXDK"><title>Description.</title><p><bold><italic>Conidiomata</italic></bold> pycnidial, small, scattered, slightly erumpent through bark surface, nearly flat, discoid, with a solitary undivided locule, 150–400 μm diam. <bold><italic>Conidiogenous cells</italic></bold> 6.7–11.4 × 1.6–3.0 μm, hyaline, unbranched, densely aggregated, mostly ampulliform, guttulate, aseptate, straight or slightly curved, swelling at base, tapering towards apex. <bold><italic>Beta conidia</italic></bold> 12.9–23.4 × 1.1–2.1 μm (mean = 18.7 × 1.4 μm, n = 50), hyaline, filiform, straight or slightly curved, aseptate, base subtruncate, tapering towards the base. <bold><italic>Alpha conidia and gamma conidia</italic></bold> not observed. <bold><italic>Sexual morph</italic></bold> not observed.</p><fig id="F3" position="float" orientation="portrait"><object-id xmlns:xlink="http://www.w3.org/1999/xlink" content-type="doi" xlink:type="simple">10.3897/mycokeys.95.98969.figure3</object-id><object-id xmlns:xlink="http://www.w3.org/1999/xlink" content-type="arpha" xlink:type="simple">FFEADD8F-2CA0-5C6E-8E2A-D91BE97B8426</object-id><label>Figure 3.</label><caption><p>Morphology of <italic><tp:taxon-name><tp:taxon-name-part taxon-name-part-type="genus" reg="Diaporthe">Diaporthe</tp:taxon-name-part><tp:taxon-name-part taxon-name-part-type="species" reg="rizhaoensis">rizhaoensis</tp:taxon-name-part></tp:taxon-name></italic><bold>A</bold> colonies on <abbrev xmlns:xlink="http://www.w3.org/1999/xlink" xlink:title="potato dextrose agar" id="ABBRID0E2YDK" xlink:type="simple">PDA</abbrev>, <abbrev xmlns:xlink="http://www.w3.org/1999/xlink" xlink:title="malt extract agar" id="ABBRID0E6YDK" xlink:type="simple">MEA</abbrev> and <abbrev xmlns:xlink="http://www.w3.org/1999/xlink" xlink:title="synthetic low nutrient agar" id="ABBRID0EDZDK" xlink:type="simple">SNA</abbrev> at 25 °C after 2 weeks <bold>B</bold> habit of conidiomata on the host <bold>C</bold> transverse section of the conidioma <bold>D</bold> longitudinal section through the conidioma <bold>E–G</bold> conidiogenous cells with attached beta conidia <bold>H–J</bold> beta conidia. Scale bars: 500 µm (<bold>B</bold>); 100 µm (<bold>C, D</bold>); 10 µm (<bold>E–J</bold>).</p></caption><graphic xmlns:xlink="http://www.w3.org/1999/xlink" xlink:href="mycokeys-95-209-g003.jpg" position="float" orientation="portrait" xlink:type="simple" id="oo_817929.jpg"><uri content-type="original_file" xlink:type="simple">https://binary.pensoft.net/fig/817929</uri></graphic></fig></tp:treatment-sec><tp:treatment-sec sec-type="description" id="SECID0E3ZDK"><title>Culture characters.</title><p>Colonies on potato dextrose agar (<abbrev xmlns:xlink="http://www.w3.org/1999/xlink" xlink:title="potato dextrose agar" id="ABBRID0EC1DK" xlink:type="simple">PDA</abbrev>) flat, spreading, with flocculent aerial mycelium and entire edge, white, reaching a 90 mm diameter after 14 days at 25 °C; on malt extract agar (<abbrev xmlns:xlink="http://www.w3.org/1999/xlink" xlink:title="malt extract agar" id="ABBRID0EG1DK" xlink:type="simple">MEA</abbrev>) flat, spreading, with flocculent aerial mycelium and crenate edge, white, reaching a 90 mm diameter after 14 days at 25 °C, forming black conidiomata with black conidial masses; on synthetic low nutrient agar (<abbrev xmlns:xlink="http://www.w3.org/1999/xlink" xlink:title="synthetic low nutrient agar" id="ABBRID0EK1DK" xlink:type="simple">SNA</abbrev>) flat, spreading, with flocculent aerial mycelium forming concentric rings and entire edge, white, reaching a 90 mm diameter after 14 days at 25 °C.</p></tp:treatment-sec><tp:treatment-sec sec-type="material" id="SECID0EO1DK"><title>Materials examined.</title><p>China, Shandong Province, Rizhao City, Wulian County, Zhongzhi Town, on dead culms of <italic><tp:taxon-name><tp:taxon-name-part taxon-name-part-type="genus" reg="Xanthium">Xanthium</tp:taxon-name-part><tp:taxon-name-part taxon-name-part-type="species" reg="strumarium">strumarium</tp:taxon-name-part></tp:taxon-name></italic>, 5 May 2022, Ning Jiang &amp; Chengbin Wang (holotype <named-content xmlns:xlink="http://www.w3.org/1999/xlink" content-type="dwc:institutional_code" xlink:title="Chinese Academy of Forestry" xlink:href="http://grbio.org/institution/chinese-academy-forestry" xlink:type="simple">CAF</named-content> 800069; ex-holotype culture <abbrev xmlns:xlink="http://www.w3.org/1999/xlink" xlink:title="China Forestry Culture Collection Center" id="ABBRID0ED2DK" xlink:type="simple">CFCC</abbrev> 57562). Shandong Province, Rizhao City, Wulian County, Xumeng Town, on dead culms of <italic><tp:taxon-name><tp:taxon-name-part taxon-name-part-type="genus" reg="Xanthium">Xanthium</tp:taxon-name-part><tp:taxon-name-part taxon-name-part-type="species" reg="strumarium">strumarium</tp:taxon-name-part></tp:taxon-name></italic>, 5 May 2022, Ning Jiang &amp; Chengbin Wang (cultures <abbrev xmlns:xlink="http://www.w3.org/1999/xlink" xlink:title="China Forestry Culture Collection Center" id="ABBRID0ES2DK" xlink:type="simple">CFCC</abbrev> 57563 and <abbrev xmlns:xlink="http://www.w3.org/1999/xlink" xlink:title="China Forestry Culture Collection Center" id="ABBRID0EW2DK" xlink:type="simple">CFCC</abbrev> 57564).</p></tp:treatment-sec><tp:treatment-sec sec-type="notes" id="SECID0E12DK"><title>Notes.</title><p><italic><tp:taxon-name><tp:taxon-name-part taxon-name-part-type="genus" reg="Diaporthe">Diaporthe</tp:taxon-name-part><tp:taxon-name-part taxon-name-part-type="species" reg="rizhaoensis">rizhaoensis</tp:taxon-name-part></tp:taxon-name></italic> formed a distinct clade with high support (<abbrev xmlns:xlink="http://www.w3.org/1999/xlink" xlink:title="Maximum Likelihood" id="ABBRID0EL3DK" xlink:type="simple">ML</abbrev>/<abbrev xmlns:xlink="http://www.w3.org/1999/xlink" xlink:title="Bayesian Inference" id="ABBRID0EP3DK" xlink:type="simple">BI</abbrev> = 100/1), and was close to <italic><tp:taxon-name><tp:taxon-name-part taxon-name-part-type="genus" reg="Diaporthe">D.</tp:taxon-name-part><tp:taxon-name-part taxon-name-part-type="species" reg="guttulata">guttulata</tp:taxon-name-part></tp:taxon-name></italic> and <italic><tp:taxon-name><tp:taxon-name-part taxon-name-part-type="genus" reg="Diaporthe">D.</tp:taxon-name-part><tp:taxon-name-part taxon-name-part-type="species" reg="stewartia">stewartia</tp:taxon-name-part></tp:taxon-name></italic> (Fig. <xref ref-type="fig" rid="F1">1</xref>). <italic><tp:taxon-name><tp:taxon-name-part taxon-name-part-type="genus" reg="Diaporthe">Diaporthe</tp:taxon-name-part><tp:taxon-name-part taxon-name-part-type="species" reg="rizhaoensis">rizhaoensis</tp:taxon-name-part></tp:taxon-name></italic> is different from <italic><tp:taxon-name><tp:taxon-name-part taxon-name-part-type="genus" reg="Diaporthe">D.</tp:taxon-name-part><tp:taxon-name-part taxon-name-part-type="species" reg="stewartia">stewartia</tp:taxon-name-part></tp:taxon-name></italic> by host association (<italic><tp:taxon-name><tp:taxon-name-part taxon-name-part-type="genus" reg="Diaporthe">D.</tp:taxon-name-part><tp:taxon-name-part taxon-name-part-type="species" reg="rizhaoensis">rizhaoensis</tp:taxon-name-part></tp:taxon-name></italic> on <italic><tp:taxon-name><tp:taxon-name-part taxon-name-part-type="genus" reg="Xanthium">Xanthium</tp:taxon-name-part><tp:taxon-name-part taxon-name-part-type="species" reg="strumarium">strumarium</tp:taxon-name-part></tp:taxon-name></italic> vs. <italic><tp:taxon-name><tp:taxon-name-part taxon-name-part-type="genus" reg="Diaporthe">D.</tp:taxon-name-part><tp:taxon-name-part taxon-name-part-type="species" reg="stewartia">stewartia</tp:taxon-name-part></tp:taxon-name></italic> on <italic><tp:taxon-name><tp:taxon-name-part taxon-name-part-type="genus" reg="Cosmos">Cosmos</tp:taxon-name-part><tp:taxon-name-part taxon-name-part-type="species" reg="bipinnatus">bipinnatus</tp:taxon-name-part></tp:taxon-name></italic>) (<xref ref-type="bibr" rid="B25">Harrison 1935</xref>; <xref ref-type="bibr" rid="B10">Dissanayake et al. 2020</xref>). In addition, <italic><tp:taxon-name><tp:taxon-name-part taxon-name-part-type="genus" reg="Diaporthe">D.</tp:taxon-name-part><tp:taxon-name-part taxon-name-part-type="species" reg="guttulata">guttulata</tp:taxon-name-part></tp:taxon-name></italic> and <italic><tp:taxon-name><tp:taxon-name-part taxon-name-part-type="genus" reg="Diaporthe">D.</tp:taxon-name-part><tp:taxon-name-part taxon-name-part-type="species" reg="stewartia">stewartia</tp:taxon-name-part></tp:taxon-name></italic> are only known in sexual morph. Moreover, <italic><tp:taxon-name><tp:taxon-name-part taxon-name-part-type="genus" reg="Diaporthe">Diaporthe</tp:taxon-name-part><tp:taxon-name-part taxon-name-part-type="species" reg="rizhaoensis">rizhaoensis</tp:taxon-name-part></tp:taxon-name></italic> can be distinguished from <italic><tp:taxon-name><tp:taxon-name-part taxon-name-part-type="genus" reg="Diaporthe">D.</tp:taxon-name-part><tp:taxon-name-part taxon-name-part-type="species" reg="guttulata">guttulata</tp:taxon-name-part></tp:taxon-name></italic> (15/364 in <italic><abbrev xmlns:xlink="http://www.w3.org/1999/xlink" xlink:title="calmodulin" id="ABBRID0EEBEK" xlink:type="simple">cal</abbrev></italic>, 5/428 in <italic><abbrev xmlns:xlink="http://www.w3.org/1999/xlink" xlink:title="histone" id="ABBRID0EJBEK" xlink:type="simple">his3</abbrev></italic>, 5/313 in <italic><abbrev xmlns:xlink="http://www.w3.org/1999/xlink" xlink:title="translation elongation factor 1-alpha" id="ABBRID0EOBEK" xlink:type="simple">tef1</abbrev></italic>, and 1/408 in <italic><abbrev xmlns:xlink="http://www.w3.org/1999/xlink" xlink:title="beta-tubulin" id="ABBRID0ETBEK" xlink:type="simple">tub2</abbrev></italic>) and <italic><tp:taxon-name><tp:taxon-name-part taxon-name-part-type="genus" reg="Diaporthe">D.</tp:taxon-name-part><tp:taxon-name-part taxon-name-part-type="species" reg="stewartii">stewartii</tp:taxon-name-part></tp:taxon-name></italic> (3/532 in <abbrev xmlns:xlink="http://www.w3.org/1999/xlink" xlink:title="internal transcribed spacer" id="ABBRID0ECCEK" xlink:type="simple">ITS</abbrev>, 7/451 in <italic><abbrev xmlns:xlink="http://www.w3.org/1999/xlink" xlink:title="calmodulin" id="ABBRID0EHCEK" xlink:type="simple">cal</abbrev></italic>, and 7/369 in <italic><abbrev xmlns:xlink="http://www.w3.org/1999/xlink" xlink:title="beta-tubulin" id="ABBRID0EMCEK" xlink:type="simple">tub2</abbrev></italic>) by sequence data. <italic><tp:taxon-name><tp:taxon-name-part taxon-name-part-type="genus" reg="Diaporthe">Diaporthe</tp:taxon-name-part><tp:taxon-name-part taxon-name-part-type="species" reg="helianthi">helianthi</tp:taxon-name-part></tp:taxon-name></italic>, <italic><tp:taxon-name><tp:taxon-name-part taxon-name-part-type="genus" reg="Diaporthe">D.</tp:taxon-name-part><tp:taxon-name-part taxon-name-part-type="species" reg="longicolla">longicolla</tp:taxon-name-part></tp:taxon-name></italic>, <italic><tp:taxon-name><tp:taxon-name-part taxon-name-part-type="genus" reg="Diaporthe">D.</tp:taxon-name-part><tp:taxon-name-part taxon-name-part-type="species" reg="pseudolongicolla">pseudolongicolla</tp:taxon-name-part></tp:taxon-name></italic> (= <italic><tp:taxon-name><tp:taxon-name-part taxon-name-part-type="genus" reg="Diaporthe">D.</tp:taxon-name-part><tp:taxon-name-part taxon-name-part-type="species" reg="novem">novem</tp:taxon-name-part></tp:taxon-name></italic>) and <italic><tp:taxon-name><tp:taxon-name-part taxon-name-part-type="genus" reg="Diaporthe">D.</tp:taxon-name-part><tp:taxon-name-part taxon-name-part-type="species" reg="rizhaoensis">rizhaoensis</tp:taxon-name-part></tp:taxon-name></italic> have been reported form the host <italic><tp:taxon-name><tp:taxon-name-part taxon-name-part-type="genus" reg="Xanthium">Xanthium</tp:taxon-name-part><tp:taxon-name-part taxon-name-part-type="species" reg="strumarium">strumarium</tp:taxon-name-part></tp:taxon-name></italic> (<xref ref-type="bibr" rid="B62">Vrandecic et al. 2007</xref>, <xref ref-type="bibr" rid="B63">2010</xref>; <xref ref-type="bibr" rid="B40">Petrović et al. 2018</xref>; <xref ref-type="bibr" rid="B52">Thompson et al. 2018</xref>). Morphologically, <italic><tp:taxon-name><tp:taxon-name-part taxon-name-part-type="genus" reg="Diaporthe">Diaporthe</tp:taxon-name-part><tp:taxon-name-part taxon-name-part-type="species" reg="helianthi">helianthi</tp:taxon-name-part></tp:taxon-name></italic> is a bit longer than <italic><tp:taxon-name><tp:taxon-name-part taxon-name-part-type="genus" reg="Diaporthe">D.</tp:taxon-name-part><tp:taxon-name-part taxon-name-part-type="species" reg="rizhaoensis">rizhaoensis</tp:taxon-name-part></tp:taxon-name></italic> in the beta conidia, but not fully distinguished (<xref ref-type="bibr" rid="B62">Vrandecic et al. 2007</xref>, <xref ref-type="bibr" rid="B63">2010</xref>). Morphology of <italic><tp:taxon-name><tp:taxon-name-part taxon-name-part-type="genus" reg="Diaporthe">D.</tp:taxon-name-part><tp:taxon-name-part taxon-name-part-type="species" reg="longicolla">longicolla</tp:taxon-name-part></tp:taxon-name></italic> and <italic><tp:taxon-name><tp:taxon-name-part taxon-name-part-type="genus" reg="Diaporthe">D.</tp:taxon-name-part><tp:taxon-name-part taxon-name-part-type="species" reg="pseudolongicolla">pseudolongicolla</tp:taxon-name-part></tp:taxon-name></italic> on <italic><tp:taxon-name><tp:taxon-name-part taxon-name-part-type="genus" reg="Xanthium">Xanthium</tp:taxon-name-part><tp:taxon-name-part taxon-name-part-type="species" reg="strumarium">strumarium</tp:taxon-name-part></tp:taxon-name></italic> were not available. However, these four species are phylogenetically distinguished in the phylogram of <italic><tp:taxon-name><tp:taxon-name-part taxon-name-part-type="genus" reg="Diaporthe">D.</tp:taxon-name-part><tp:taxon-name-part taxon-name-part-type="species" reg="sojae">sojae</tp:taxon-name-part></tp:taxon-name></italic> species complex (Fig. <xref ref-type="fig" rid="F1">1</xref>).</p></tp:treatment-sec><tp:treatment-sec><!--Section generated to contain objects referenced in tp:taxon-treatment.--><fig id="F1" position="float" orientation="portrait"><object-id xmlns:xlink="http://www.w3.org/1999/xlink" content-type="doi" xlink:type="simple">10.3897/mycokeys.95.98969.figure1</object-id><object-id xmlns:xlink="http://www.w3.org/1999/xlink" content-type="arpha" xlink:type="simple">4B0C9B88-1337-5D8F-AB6F-DECF61F672A9</object-id><label>Figure 1.</label><caption><p>Phylogram of <italic><tp:taxon-name><tp:taxon-name-part taxon-name-part-type="genus" reg="Diaporthe">Diaporthe</tp:taxon-name-part><tp:taxon-name-part taxon-name-part-type="species" reg="sojae">sojae</tp:taxon-name-part></tp:taxon-name></italic> species complex resulting from a maximum likelihood analysis based on a combined matrix of <abbrev xmlns:xlink="http://www.w3.org/1999/xlink" xlink:title="internal transcribed spacer" id="ABBRID0E2SDK" xlink:type="simple">ITS</abbrev>, <italic><abbrev xmlns:xlink="http://www.w3.org/1999/xlink" xlink:title="calmodulin" id="ABBRID0EATDK" xlink:type="simple">cal</abbrev></italic>, <italic><abbrev xmlns:xlink="http://www.w3.org/1999/xlink" xlink:title="histone" id="ABBRID0EFTDK" xlink:type="simple">his3</abbrev></italic>, <italic><abbrev xmlns:xlink="http://www.w3.org/1999/xlink" xlink:title="translation elongation factor 1-alpha" id="ABBRID0EKTDK" xlink:type="simple">tef1</abbrev></italic> and <italic><abbrev xmlns:xlink="http://www.w3.org/1999/xlink" xlink:title="beta-tubulin" id="ABBRID0EPTDK" xlink:type="simple">tub2</abbrev></italic> loci. Numbers above the branches indicate <abbrev xmlns:xlink="http://www.w3.org/1999/xlink" xlink:title="Maximum Likelihood" id="ABBRID0ETTDK" xlink:type="simple">ML</abbrev> bootstrap values (left, <abbrev xmlns:xlink="http://www.w3.org/1999/xlink" xlink:title="Maximum Likelihood" id="ABBRID0EXTDK" xlink:type="simple">ML</abbrev> BS ≥ 50%) and Bayesian posterior probabilities (right, BPP ≥ 0.9). Isolates from the present study are marked in bold blue.</p></caption><graphic xmlns:xlink="http://www.w3.org/1999/xlink" xlink:href="mycokeys-95-209-g001.jpg" position="float" orientation="portrait" xlink:type="simple" id="oo_817927.jpg"><uri content-type="original_file" xlink:type="simple">https://binary.pensoft.net/fig/817927</uri></graphic></fig></tp:treatment-sec><ref-list><ref id="B25"><mixed-citation xmlns:xlink="http://www.w3.org/1999/xlink" xlink:type="simple"><person-group><name name-style="western"><surname>Harrison</surname><given-names>AL</given-names></name></person-group> (<year>1935</year>) <article-title>The perfect stage of <italic><tp:taxon-name><tp:taxon-name-part taxon-name-part-type="genus">Phomopsis</tp:taxon-name-part><tp:taxon-name-part taxon-name-part-type="species">stewartii</tp:taxon-name-part></tp:taxon-name></italic> on <tp:taxon-name><tp:taxon-name-part taxon-name-part-type="genus">Cosmos</tp:taxon-name-part></tp:taxon-name>.</article-title><source>Mycologia</source><volume>27</volume>(<issue>5</issue>): <fpage>521</fpage>–<lpage>526</lpage>. <ext-link xlink:type="simple" ext-link-type="doi" xlink:href="10.1080/00275514.1935.12017096">https://doi.org/10.1080/00275514.1935.12017096</ext-link></mixed-citation></ref><ref id="B10"><mixed-citation xmlns:xlink="http://www.w3.org/1999/xlink" xlink:type="simple"><person-group><name name-style="western"><surname>Dissanayake</surname><given-names>AJ</given-names></name><name name-style="western"><surname>Chen</surname><given-names>YY</given-names></name><name name-style="western"><surname>Liu</surname><given-names>JK</given-names></name></person-group> (<year>2020</year>) <article-title>Unravelling <italic><tp:taxon-name><tp:taxon-name-part taxon-name-part-type="genus">Diaporthe</tp:taxon-name-part></tp:taxon-name></italic> species associated with woody hosts from karst formations (Guizhou) in China.</article-title><source>Journal of <tp:taxon-name><tp:taxon-name-part taxon-name-part-type="kingdom">Fungi</tp:taxon-name-part></tp:taxon-name> (Basel, Switzerland)</source><volume>6</volume>(<issue>4</issue>): <fpage>251</fpage>. <ext-link xlink:type="simple" ext-link-type="doi" xlink:href="10.3390/jof6040251">https://doi.org/10.3390/jof6040251</ext-link></mixed-citation></ref><ref id="B62"><mixed-citation xmlns:xlink="http://www.w3.org/1999/xlink" xlink:type="simple"><person-group><name name-style="western"><surname>Vrandecic</surname><given-names>K</given-names></name><name name-style="western"><surname>Cosic</surname><given-names>J</given-names></name><name name-style="western"><surname>Jurkovic</surname><given-names>D</given-names></name><name name-style="western"><surname>Riccioni</surname><given-names>L</given-names></name><name name-style="western"><surname>Duvnjak</surname><given-names>T</given-names></name></person-group> (<year>2007</year>) <article-title>First report of <italic><tp:taxon-name><tp:taxon-name-part taxon-name-part-type="genus">Phomopsis</tp:taxon-name-part><tp:taxon-name-part taxon-name-part-type="species">longicolla</tp:taxon-name-part></tp:taxon-name></italic> on cocklebur (<italic><tp:taxon-name><tp:taxon-name-part taxon-name-part-type="genus">Xanthium</tp:taxon-name-part><tp:taxon-name-part taxon-name-part-type="species">strumarium</tp:taxon-name-part></tp:taxon-name></italic>) in Croatia.</article-title><source>Plant Disease</source><volume>91</volume>(<issue>12</issue>): <fpage>1687</fpage>–<lpage>1687</lpage>. <ext-link xlink:type="simple" ext-link-type="doi" xlink:href="10.1094/PDIS-91-12-1687B">https://doi.org/10.1094/PDIS-91-12-1687B</ext-link></mixed-citation></ref><ref id="B63"><mixed-citation xmlns:xlink="http://www.w3.org/1999/xlink" xlink:type="simple"><person-group><name name-style="western"><surname>Vrandecic</surname><given-names>K</given-names></name><name name-style="western"><surname>Jurkovic</surname><given-names>D</given-names></name><name name-style="western"><surname>Riccioni</surname><given-names>L</given-names></name><name name-style="western"><surname>Cosic</surname><given-names>J</given-names></name><name name-style="western"><surname>Duvnjak</surname><given-names>T</given-names></name></person-group> (<year>2010</year>) <article-title><italic><tp:taxon-name><tp:taxon-name-part taxon-name-part-type="genus">Xanthium</tp:taxon-name-part><tp:taxon-name-part taxon-name-part-type="species">italicum</tp:taxon-name-part></tp:taxon-name></italic>, <italic><tp:taxon-name><tp:taxon-name-part taxon-name-part-type="genus">Xanthium</tp:taxon-name-part><tp:taxon-name-part taxon-name-part-type="species">strumarium</tp:taxon-name-part></tp:taxon-name></italic> and <italic><tp:taxon-name><tp:taxon-name-part taxon-name-part-type="genus">Arctium</tp:taxon-name-part><tp:taxon-name-part taxon-name-part-type="species">lappa</tp:taxon-name-part></tp:taxon-name></italic> as new hosts for <italic><tp:taxon-name><tp:taxon-name-part taxon-name-part-type="genus">Diaporthe</tp:taxon-name-part><tp:taxon-name-part taxon-name-part-type="species">helianthi</tp:taxon-name-part></tp:taxon-name></italic>.</article-title><source>Mycopathologia</source><volume>170</volume>(<issue>1</issue>): <fpage>51</fpage>–<lpage>60</lpage>. <ext-link xlink:type="simple" ext-link-type="doi" xlink:href="10.1007/s11046-010-9289-2">https://doi.org/10.1007/s11046-010-9289-2</ext-link></mixed-citation></ref><ref id="B40"><mixed-citation xmlns:xlink="http://www.w3.org/1999/xlink" xlink:type="simple"><person-group><name name-style="western"><surname>Petrović</surname><given-names>K</given-names></name><name name-style="western"><surname>Riccioni</surname><given-names>L</given-names></name><name name-style="western"><surname>Đorđević</surname><given-names>V</given-names></name><name name-style="western"><surname>Balešević-Tubić</surname><given-names>S</given-names></name><name name-style="western"><surname>Miladinović</surname><given-names>J</given-names></name><name name-style="western"><surname>Ćeran</surname><given-names>M</given-names></name><name name-style="western"><surname>Rajković</surname><given-names>D</given-names></name></person-group> (<year>2018</year>) <article-title><italic><tp:taxon-name><tp:taxon-name-part taxon-name-part-type="genus">Diaporthe</tp:taxon-name-part><tp:taxon-name-part taxon-name-part-type="species">pseudolongicolla</tp:taxon-name-part></tp:taxon-name></italic>: The new pathogen on soybean seed in Serbia.</article-title><source>Ratarstvo i Povrtarstvo</source><volume>55</volume>(<issue>2</issue>): <fpage>103</fpage>–<lpage>109</lpage>. <ext-link xlink:type="simple" ext-link-type="doi" xlink:href="10.5937/ratpov55-18582">https://doi.org/10.5937/ratpov55-18582</ext-link></mixed-citation></ref><ref id="B52"><mixed-citation xmlns:xlink="http://www.w3.org/1999/xlink" xlink:type="simple"><person-group><name name-style="western"><surname>Thompson</surname><given-names>SM</given-names></name><name name-style="western"><surname>Tan</surname><given-names>YP</given-names></name><name name-style="western"><surname>Neate</surname><given-names>SM</given-names></name><name name-style="western"><surname>Grams</surname><given-names>RM</given-names></name><name name-style="western"><surname>Shivas</surname><given-names>RG</given-names></name><name name-style="western"><surname>Lindbeck</surname><given-names>K</given-names></name><name name-style="western"><surname>Aitken</surname><given-names>EAB</given-names></name></person-group> (<year>2018</year>) <article-title><italic><tp:taxon-name><tp:taxon-name-part taxon-name-part-type="genus">Diaporthe</tp:taxon-name-part><tp:taxon-name-part taxon-name-part-type="species">novem</tp:taxon-name-part></tp:taxon-name></italic> isolated from sunflower (<italic><tp:taxon-name><tp:taxon-name-part taxon-name-part-type="genus">Helianthus</tp:taxon-name-part><tp:taxon-name-part taxon-name-part-type="species">annuus</tp:taxon-name-part></tp:taxon-name></italic>) and other crop and weed hosts in Australia.</article-title><source>European Journal of Plant Pathology</source><volume>152</volume>(<issue>3</issue>): <fpage>823</fpage>–<lpage>831</lpage>. <ext-link xlink:type="simple" ext-link-type="doi" xlink:href="10.1007/s10658-018-1515-7">https://doi.org/10.1007/s10658-018-1515-7</ext-link></mixed-citation></ref></ref-list></tp:taxon-treatment>
